# Supplementary material for: First record of the rare genus Typhrasa (Psathyrellaceae, Agaricales) from China with description of two new species
Source: MycoKeys. 2021 Apr 23;79:119–28. doi: 10.3897/mycokeys.79.63700 (PMC8087613; doi:10.3897/mycokeys.79.63700)
Supplement: XML Treatment for Typhrasa polycystis [file mycokeys.79.63700-treatment1.xml]

<!DOCTYPE tp:taxon-treatment
  PUBLIC "-//TaxonX//DTD Taxonomic Treatment Publishing DTD v0 20100105//EN" "tax-treatment-NSO.dtd">
<tp:taxon-treatment xmlns:tp="http://www.plazi.org/taxpub"><tp:treatment-meta><kwd-group><label>Taxon classification</label><kwd><named-content xmlns:xlink="http://www.w3.org/1999/xlink" content-type="kingdom">Fungi</named-content></kwd><kwd><named-content xmlns:xlink="http://www.w3.org/1999/xlink" content-type="order">Agaricales</named-content></kwd><kwd><named-content xmlns:xlink="http://www.w3.org/1999/xlink" content-type="family">Psathyrellaceae</named-content></kwd></kwd-group><mixed-citation publication-type="journal"><person-group><name><surname>Wang</surname><given-names>Sheng-Nan</given-names></name><name><surname>Hu*</surname><given-names>Ya-Ping</given-names></name><name><surname>Chen</surname><given-names>Jun-Liang</given-names></name><name><surname>Qi</surname><given-names>Liang-Liang</given-names></name><name><surname>Zeng</surname><given-names>Hui</given-names></name><name><surname>Ding</surname><given-names>Hui</given-names></name><name><surname>Huo</surname><given-names>Guang-Hua</given-names></name><name><surname>Zhang</surname><given-names>Lin-Ping</given-names></name><name><surname>Chen</surname><given-names>Fu-Sheng</given-names></name><name><surname>Yan</surname><given-names>Jun-Qing</given-names></name></person-group><article-title>First record of the rare genus <italic><tp:taxon-name><tp:taxon-name-part taxon-name-part-type="genus" reg="Typhrasa">Typhrasa</tp:taxon-name-part></tp:taxon-name></italic> (<tp:taxon-name><tp:taxon-name-part taxon-name-part-type="family">Psathyrellaceae</tp:taxon-name-part></tp:taxon-name>, <tp:taxon-name><tp:taxon-name-part taxon-name-part-type="order">Agaricales</tp:taxon-name-part></tp:taxon-name>) from China with description of two new species</article-title><source>MycoKeys</source><day>23</day><month>4</month><year>2021</year><volume>79</volume><fpage>119</fpage><lpage>128</lpage><pub-id pub-id-type="doi">10.3897/mycokeys.79.63700</pub-id></mixed-citation></tp:treatment-meta><tp:nomenclature><tp:taxon-name><object-id xmlns:xlink="http://www.w3.org/1999/xlink" content-type="arpha" xlink:type="simple">11360C03-9F5B-50D7-A968-94A3D152A7EA</object-id>
              <tp:taxon-name-part taxon-name-part-type="genus" reg="Typhrasa">Typhrasa</tp:taxon-name-part>
              <tp:taxon-name-part taxon-name-part-type="species" reg="polycystis">polycystis</tp:taxon-name-part>
              <object-id xmlns:xlink="http://www.w3.org/1999/xlink" content-type="mycobank" xlink:type="simple">838482</object-id>
            </tp:taxon-name><tp:taxon-authority>J.Q Yan &amp; S.N. Wang</tp:taxon-authority><tp:taxon-status xmlns:xlink="http://www.w3.org/1999/xlink" xlink:type="simple">sp. nov.</tp:taxon-status><xref ref-type="fig" rid="F2">Fig. 2</xref></tp:nomenclature><tp:treatment-sec sec-type="diagnosis" id="SECID0ENDAG"><title>Diagnosis.</title><p>Differs from <italic><tp:taxon-name><tp:taxon-name-part taxon-name-part-type="genus" reg="Typhrasa">Typhrasa</tp:taxon-name-part> <tp:taxon-name-part taxon-name-part-type="species" reg="gossypina">gossypina</tp:taxon-name-part></tp:taxon-name></italic> by its smaller spores (7.1–8.2 × 4.3–5.1 μm).</p></tp:treatment-sec><tp:treatment-sec sec-type="Holotype" id="SECID0E5DAG"><title>Holotype.</title><p>China. Jiulianshan National Nature Reserve, Jiangxi Province, 25 June 2020, Jun-Qing Yan, HFJAU1454.</p></tp:treatment-sec><tp:treatment-sec sec-type="etymology" id="SECID0EDEAG"><title>Etymology.</title><p>Referring to the characteristics of the pleurocystidia.</p></tp:treatment-sec><tp:treatment-sec sec-type="description" id="SECID0EIEAG"><title>Description.</title><p>Pileus 20–35 mm, extending hemispherically to expanded, plane with or without umbo, surface with slightly ridge-like folds or smooth, hygrophanous, brown (7D6–7C6), pale brown (6B6–6C6) at the margin. Veil distinct, fibrous or fluffy, white (7C1), markedly appendiculate at margin, falling off easily. Context thin and fragile, hygrophanous at pileus, about 3.0 mm at the centre. Gills 4.0–5.0 mm broad, moderately close, pale cinnamon (6C6–6D5) with a white (6C1) edge, adnexed. Stipe 30–45 mm long, 5.0–8.0 mm thick, white (6C1), hollow, pulverulent at apex, with fibrils and fluffy from pellicular veil remnants below, falling off easily.</p><p>Spores (6.9)7.1–8.2 × (4.2)4.3–5.1(5.2) μm, Q = (1.4)1.5–1.8(1.9), ellipsoid to oblong-ellipsoid, profile flattened on one side, 4.1–5.0(5.2) μm broad, smooth, reddish-brown (8C5–8C6) in water, yellow-brown (7D6–7D7) in 5% KOH or 10% NH<sub>3</sub>·H<sub>2</sub>O, becoming darker (7E4–7F4) in 5% KOH, germ pore small and indistinct, 1–2 guttulate, inamyloid. Basidia 21–24 × 7.5–8.5 μm, 4-spored, clavate, hyaline. Pleurocystidia 55–81(87) × 11–17(18) μm, variously shaped, often fusiform and lageniform, with rostrum; rarely fusiform with subacute to acute apex or cystiform with rostrum, with one or two large internal oily drops, oily drops colourless and distinct or indistinct in 5% KOH, glassy-yellow (5B6–5B7) and very distinct in Melzer’s Reagent. Cheilocystidia (24)30–54(58) × (9)10–15(16) μm, similar to pleurocystidia, abundant, rarely mixed with pyriform or clavate cells. Trama of gills consisting of parallel hyphae. Pileipellis a 2–3 cells deep layer of subglobose or pyriform cells which are 24–36 μm wide. Veil composed of hyphae 6.5–14.5 μm-broad, thin-walled and fawn (5A2-A3) hyphae in 5% KOH. Clamps present in trama of gills, hyphae of stipe and at the base of the basidia and cystidia.</p></tp:treatment-sec><tp:treatment-sec sec-type="ecology" id="SECID0ETEAG"><title>Ecology and distribution.</title><p>Saprotrophic, solitary to slightly caespitose on rotten hard wood or humus in mixed forests.</p></tp:treatment-sec><tp:treatment-sec sec-type="material" id="SECID0EYEAG"><title>Other specimens examined.</title><p>China. Jiulianshan National Nature Reserve, Jiangxi Province, 28 May 2018, Guang-Hua Huo, Lin-Ping Zhang, HFJAU1349. Wuyishan National Nature Reserve, Fujian Province, <named-content xmlns:xlink="http://www.w3.org/1999/xlink" content-type="dwc:verbatimCoordinates" xlink:type="simple"><named-content content-type="geo-json" specific-use="{&#34;type&#34;:&#34;Point&#34;,&#34;coordinates&#34;:[117.762500,27.748888]}" id="NCID0EBFAG" xlink:type="simple">27.748888°N, 117.7625°E</named-content></named-content>, 761 alt., 12 June 2020, Liangliang Qi, Yupeng Ge, HFJAU1520, HMJAU58461.</p><fig id="F2" position="float" orientation="portrait"><object-id xmlns:xlink="http://www.w3.org/1999/xlink" content-type="doi" xlink:type="simple">10.3897/mycokeys.79.63700.figure2</object-id><object-id xmlns:xlink="http://www.w3.org/1999/xlink" content-type="arpha" xlink:type="simple">7F2641D2-E3A1-5034-996A-C4891C1C3454</object-id><label>Figure 2.</label><caption><p>Basidiomata and microscopic features of <italic><tp:taxon-name><tp:taxon-name-part taxon-name-part-type="genus" reg="Typhrasa">Typhrasa</tp:taxon-name-part> <tp:taxon-name-part taxon-name-part-type="species" reg="polycystis">polycystis</tp:taxon-name-part></tp:taxon-name></italic><bold>a–c</bold> basidiomata <bold>d</bold> basidiospores <bold>e</bold> basidia <bold>f</bold> pleurocystidia <bold>g</bold> cheilocystidia. Scale bars: 20 mm (<bold>a–c</bold>); 10 μm (<bold>d–g</bold>).</p></caption><graphic xmlns:xlink="http://www.w3.org/1999/xlink" xlink:href="mycokeys-79-119-g002.jpg" position="float" orientation="portrait" xlink:type="simple" id="oo_535261.jpg"><uri content-type="original_file" xlink:type="simple">https://binary.pensoft.net/fig/535261</uri></graphic></fig></tp:treatment-sec></tp:taxon-treatment>
