# Supplementary material for: First record of the rare genus Typhrasa (Psathyrellaceae, Agaricales) from China with description of two new species
Source: MycoKeys. 2021 Apr 23;79:119–28. doi: 10.3897/mycokeys.79.63700 (PMC8087613; doi:10.3897/mycokeys.79.63700)
Supplement: XML Treatment for Typhrasa rugocephala [file mycokeys.79.63700-treatment2.xml]

<!DOCTYPE tp:taxon-treatment
  PUBLIC "-//TaxonX//DTD Taxonomic Treatment Publishing DTD v0 20100105//EN" "tax-treatment-NSO.dtd">
<tp:taxon-treatment xmlns:tp="http://www.plazi.org/taxpub"><tp:treatment-meta><kwd-group><label>Taxon classification</label><kwd><named-content xmlns:xlink="http://www.w3.org/1999/xlink" content-type="kingdom">Fungi</named-content></kwd><kwd><named-content xmlns:xlink="http://www.w3.org/1999/xlink" content-type="order">Agaricales</named-content></kwd><kwd><named-content xmlns:xlink="http://www.w3.org/1999/xlink" content-type="family">Psathyrellaceae</named-content></kwd></kwd-group><mixed-citation publication-type="journal"><person-group><name><surname>Wang</surname><given-names>Sheng-Nan</given-names></name><name><surname>Hu*</surname><given-names>Ya-Ping</given-names></name><name><surname>Chen</surname><given-names>Jun-Liang</given-names></name><name><surname>Qi</surname><given-names>Liang-Liang</given-names></name><name><surname>Zeng</surname><given-names>Hui</given-names></name><name><surname>Ding</surname><given-names>Hui</given-names></name><name><surname>Huo</surname><given-names>Guang-Hua</given-names></name><name><surname>Zhang</surname><given-names>Lin-Ping</given-names></name><name><surname>Chen</surname><given-names>Fu-Sheng</given-names></name><name><surname>Yan</surname><given-names>Jun-Qing</given-names></name></person-group><article-title>First record of the rare genus <italic><tp:taxon-name><tp:taxon-name-part taxon-name-part-type="genus" reg="Typhrasa">Typhrasa</tp:taxon-name-part></tp:taxon-name></italic> (<tp:taxon-name><tp:taxon-name-part taxon-name-part-type="family">Psathyrellaceae</tp:taxon-name-part></tp:taxon-name>, <tp:taxon-name><tp:taxon-name-part taxon-name-part-type="order">Agaricales</tp:taxon-name-part></tp:taxon-name>) from China with description of two new species</article-title><source>MycoKeys</source><day>23</day><month>4</month><year>2021</year><volume>79</volume><fpage>119</fpage><lpage>128</lpage><pub-id pub-id-type="doi">10.3897/mycokeys.79.63700</pub-id></mixed-citation></tp:treatment-meta><tp:nomenclature><tp:taxon-name><object-id xmlns:xlink="http://www.w3.org/1999/xlink" content-type="arpha" xlink:type="simple">0BF3F3E7-9EE6-5283-9CCB-10FC36A5A2AE</object-id>
              <tp:taxon-name-part taxon-name-part-type="genus" reg="Typhrasa">Typhrasa</tp:taxon-name-part>
              <tp:taxon-name-part taxon-name-part-type="species" reg="rugocephala">rugocephala</tp:taxon-name-part>
              <object-id xmlns:xlink="http://www.w3.org/1999/xlink" content-type="mycobank" xlink:type="simple">838483</object-id>
            </tp:taxon-name><tp:taxon-authority>J.Q Yan &amp; S.N. Wang</tp:taxon-authority><tp:taxon-status xmlns:xlink="http://www.w3.org/1999/xlink" xlink:type="simple">sp. nov.</tp:taxon-status><xref ref-type="fig" rid="F3">Fig. 3</xref></tp:nomenclature><tp:treatment-sec sec-type="diagnosis" id="SECID0EZHAG"><title>Diagnosis.</title><p>Differs from <italic><tp:taxon-name><tp:taxon-name-part taxon-name-part-type="genus" reg="Typhrasa">Typhrasa</tp:taxon-name-part> <tp:taxon-name-part taxon-name-part-type="species" reg="polycystis">polycystis</tp:taxon-name-part></tp:taxon-name></italic> by having two types of long gills and rarely rostrum can be found in fusiform pleurocystidia.</p></tp:treatment-sec><tp:treatment-sec sec-type="Holotype" id="SECID0EKIAG"><title>Holotype.</title><p>China. Baishanzu National Nature Reserve, Zhejiang Province, <named-content xmlns:xlink="http://www.w3.org/1999/xlink" content-type="dwc:verbatimCoordinates" xlink:type="simple"><named-content content-type="geo-json" specific-use="{&#34;type&#34;:&#34;Point&#34;,&#34;coordinates&#34;:[119.186943,27.734233]}" id="NCID0ETIAG" xlink:type="simple">27.734233°N, 119.186943°E</named-content></named-content>, 1184 m alt. 28 June 2020, Sheng-Nan Wang, HFJAU1467.</p></tp:treatment-sec><tp:treatment-sec sec-type="etymology" id="SECID0EYIAG"><title>Etymology.</title><p>Referring to the surface of the pileus.</p></tp:treatment-sec><tp:treatment-sec sec-type="description" id="SECID0E4IAG"><title>Description.</title><p>Pileus 35–55 mm, spreading hemispherically to oblate with a slight umbo, surface with distinct ridge-like folds, hygrophanous, reddish-brown (8E5–8﻿F6), pale brown (6D7–6C7) at the margin, drying tawny (7D6–7E6), striate, sometimes faintly, at margin. Veil distinct, fibrous or fluffy, white (7C1), markedly appendiculate at margin, falling off easily. Context thin and fragile, hygrophanous, about 2.5 mm at the centre. Gills 5.0–7.0 mm broad, moderately close; when young, dirty white (7B1), becoming cinnamon (7C6–7D5) with a white edge (7C1); two types of long gills arranged at intervals: A: adnate to slightly decurrent, B: emarginate- adnexed. Stipe 40–60 mm long, 5.0–10 mm thick, white (7C1), hollow, pulverulent at apex, with fibrils and fluffy from pellicular veil remnants below, falling off easily.</p><p>Spores (6.5)6.8–7.9(8.3) × 4.5–5.2(5.4) μm, Q = (1.3)1.4–1.7, ellipsoid to oblong-ellipsoid, profile flattened on one side, 4.1–5.0(5.2) μm broad, smooth, reddish-brown (8C6–8C7) in water, yellow-brown (7D6–7D7) in 5% KOH or 10% NH<sub>3</sub>·H<sub>2</sub>O, becoming darker (7E4–7E5) in 5% KOH, germ pore small and indistinct, 1–2 guttulate, inamyloid. Basidia 18–23 × 7.0–8.0 μm, 4-spored, clavate, hyaline. Pleurocystidia 42–68 × 13–17 μm, thin-walled, fusiform, apex obtuse to subacute, rarely cystiform with a short rostrum, with one or two large internal oily drops, oily drops colourless and distinct or indistinct in 5% KOH, glassy-yellow (5B6–5B7) and very distinct in Melzer’s Reagent. Cheilocystidia scanty, 33–48 × 10–15 μm, similar to pleurocystidia, few and scattered, mix with pyriform or clavate, 21–39 × 11–13 μm-sized cells. Trama of gills consisting of parallel hyphae. Pileipellis a 2–3 cells deep layer of subglobose or pyriform cells which are 18–32 μm wide. Veil composed of 5.4–8.4 μm-broad hyphae, thin-walled and fawn (5A2-A3) hyphae in 5% KOH. Clamps rare, but observed in trama of gills, hyphae of stipe and at the base of the basidia and cystidia.</p><fig id="F3" position="float" orientation="portrait"><object-id xmlns:xlink="http://www.w3.org/1999/xlink" content-type="doi" xlink:type="simple">10.3897/mycokeys.79.63700.figure3</object-id><object-id xmlns:xlink="http://www.w3.org/1999/xlink" content-type="arpha" xlink:type="simple">3D07E87F-5CDB-586C-9695-AD3E6934DE4C</object-id><label>Figure 3.</label><caption><p>Basidiomata and microscopic features of <italic><tp:taxon-name><tp:taxon-name-part taxon-name-part-type="genus" reg="Typhrasa">Typhrasa</tp:taxon-name-part> <tp:taxon-name-part taxon-name-part-type="species" reg="rugocephala">rugocephala</tp:taxon-name-part></tp:taxon-name></italic><bold>a–d</bold> basidiomata <bold>e</bold> basidiospores <bold>f</bold> basidia <bold>g</bold> pleurocystidia <bold>h</bold> cheilocystidia. Scale bars: 20 mm (<bold>a–d</bold>); 10 μm (<bold>e–h</bold>).</p></caption><graphic xmlns:xlink="http://www.w3.org/1999/xlink" xlink:href="mycokeys-79-119-g003.jpg" position="float" orientation="portrait" xlink:type="simple" id="oo_535262.jpg"><uri content-type="original_file" xlink:type="simple">https://binary.pensoft.net/fig/535262</uri></graphic></fig></tp:treatment-sec><tp:treatment-sec sec-type="ecology" id="SECID0EOKAG"><title>Ecology and distribution.</title><p>Saprotrophic, solitary or gregarious on soil or humus in broad-leaved forests.</p></tp:treatment-sec><tp:treatment-sec sec-type="material" id="SECID0ETKAG"><title>Other specimens examined.</title><p>China. Baishanzu National Nature Reserve, Zhejiang Province, 24 June 2020, Ya-Ping Hu, HFJAU1476; 28 June 2020, Sheng-Nan Wang, HFJAU1455, HMJAU58462.</p></tp:treatment-sec></tp:taxon-treatment>
